# Supplementary material for: Local and Global Context-Enhanced Lightweight CenterNet for PCB Surface Defect Detection
Source: Sensors (Basel). 2024 Jul 21;24(14):4729. doi: 10.3390/s24144729 (PMC11281245; doi:10.3390/s24144729)
Supplement: Supplementary file 1 [file sensors-24-04729-s001.zip]

Archive with 1 entries (1 files):
- sensors-3061216-supplementary.pdf
